# Supplementary material for: End-of-Life Care Preferences of Older Patients with Multimorbidity: A Mixed Methods Systematic Review
Source: J Clin Med. 2020 Dec 29;10(1):91. doi: 10.3390/jcm10010091 (PMC7795676; doi:10.3390/jcm10010091)
Supplement: Supplementary file 1 [file jcm-10-00091-s001.zip]

Archive with 6 entries (5 files):
- jcm-1043522-supplementary/
- jcm-1043522-supplementary/Supplemental Table 4.docx
- jcm-1043522-supplementary/Supplementary Figure 1_PRISMA 2009 flow diagram.doc
- jcm-1043522-supplementary/Supplementary Table 1. PRISMA 2009 checklist.doc
- jcm-1043522-supplementary/Supplementary Table 2. Search.docx
- jcm-1043522-supplementary/Supplementary Table 3.docx
